# Supplementary material for: Review of the families Mycteridae, Pythidae and Salpingidae (Coleoptera, Tenebrionoidea) of Bulgaria
Source: Biodivers Data J. 2026 Mar 9;14:e185958. doi: 10.3897/BDJ.14.e185958 (PMC12993482; doi:10.3897/BDJ.14.e185958)
Supplement: XML Treatment for Mycterinae [file BDJ.14.e185958-treatment11.xml]

<!DOCTYPE tp:taxon-treatment
  PUBLIC "-//TaxonX//DTD Taxonomic Treatment Publishing DTD v0 20100105//EN" "tax-treatment-NSO.dtd">
<tp:taxon-treatment xmlns:tp="http://www.plazi.org/taxpub"><tp:treatment-meta><mixed-citation publication-type="journal"><person-group><name><surname>Gradinarov</surname><given-names>Denis</given-names></name><name><surname>Petrova</surname><given-names>Yana</given-names></name><name><surname>Sivilov</surname><given-names>Ognyan</given-names></name></person-group><article-title>Review of the families <tp:taxon-name><tp:taxon-name-part taxon-name-part-type="family">Mycteridae</tp:taxon-name-part></tp:taxon-name>, <tp:taxon-name><tp:taxon-name-part taxon-name-part-type="family">Pythidae</tp:taxon-name-part></tp:taxon-name> and <tp:taxon-name><tp:taxon-name-part taxon-name-part-type="family">Salpingidae</tp:taxon-name-part></tp:taxon-name> (<tp:taxon-name><tp:taxon-name-part taxon-name-part-type="order">Coleoptera</tp:taxon-name-part></tp:taxon-name>, <tp:taxon-name><tp:taxon-name-part taxon-name-part-type="superfamily">Tenebrionoidea</tp:taxon-name-part></tp:taxon-name>) of Bulgaria</article-title><source>Biodivers Data J</source><day>09</day><month>03</month><year>2026</year><volume>14</volume><pub-id pub-id-type="doi">10.3897/BDJ.14.e185958</pub-id></mixed-citation></tp:treatment-meta><tp:nomenclature><tp:taxon-name>
              <object-id xmlns:xlink="http://www.w3.org/1999/xlink" content-type="arpha" xlink:type="simple">391EB109-27BB-5DCB-A952-DC2228E37B57</object-id>
              <tp:taxon-name-part taxon-name-part-type="subfamily">Mycterinae</tp:taxon-name-part>
            </tp:taxon-name><tp:taxon-authority>Oken, 1843</tp:taxon-authority></tp:nomenclature></tp:taxon-treatment>
