# Supplementary material for: Review of the families Mycteridae, Pythidae and Salpingidae (Coleoptera, Tenebrionoidea) of Bulgaria
Source: Biodivers Data J. 2026 Mar 9;14:e185958. doi: 10.3897/BDJ.14.e185958 (PMC12993482; doi:10.3897/BDJ.14.e185958)
Supplement: XML Treatment for Mycterus (Eutryptes) tibialis [file BDJ.14.e185958-treatment14.xml]

<!DOCTYPE tp:taxon-treatment
  PUBLIC "-//TaxonX//DTD Taxonomic Treatment Publishing DTD v0 20100105//EN" "tax-treatment-NSO.dtd">
<tp:taxon-treatment xmlns:tp="http://www.plazi.org/taxpub"><tp:treatment-meta><mixed-citation publication-type="journal"><person-group><name><surname>Gradinarov</surname><given-names>Denis</given-names></name><name><surname>Petrova</surname><given-names>Yana</given-names></name><name><surname>Sivilov</surname><given-names>Ognyan</given-names></name></person-group><article-title>Review of the families <tp:taxon-name><tp:taxon-name-part taxon-name-part-type="family">Mycteridae</tp:taxon-name-part></tp:taxon-name>, <tp:taxon-name><tp:taxon-name-part taxon-name-part-type="family">Pythidae</tp:taxon-name-part></tp:taxon-name> and <tp:taxon-name><tp:taxon-name-part taxon-name-part-type="family">Salpingidae</tp:taxon-name-part></tp:taxon-name> (<tp:taxon-name><tp:taxon-name-part taxon-name-part-type="order">Coleoptera</tp:taxon-name-part></tp:taxon-name>, <tp:taxon-name><tp:taxon-name-part taxon-name-part-type="superfamily">Tenebrionoidea</tp:taxon-name-part></tp:taxon-name>) of Bulgaria</article-title><source>Biodivers Data J</source><day>09</day><month>03</month><year>2026</year><volume>14</volume><pub-id pub-id-type="doi">10.3897/BDJ.14.e185958</pub-id></mixed-citation></tp:treatment-meta><tp:nomenclature><tp:taxon-name><object-id xmlns:xlink="http://www.w3.org/1999/xlink" content-type="arpha" xlink:type="simple">D7842802-4F75-5232-B4A7-737082936D6D</object-id><tp:taxon-name-part taxon-name-part-type="genus">Mycterus</tp:taxon-name-part> (<tp:taxon-name-part taxon-name-part-type="subgenus">Eutryptes</tp:taxon-name-part>) <tp:taxon-name-part taxon-name-part-type="species">tibialis</tp:taxon-name-part></tp:taxon-name><tp:taxon-authority>Küster, 1850</tp:taxon-authority></tp:nomenclature><tp:treatment-sec sec-type="Distribution"><title>Distribution</title><p>Austria, Bosnia and Herzegovina, Croatia, Czecha, Germany, Greece, Hungary, Italy, Slovakia, South European Territory of Russia, Switzerland, Ukraine, Serbia and Montenegro, both the European and Asian territories of Turkiye (<xref ref-type="bibr" rid="B13830715">Löbl et al. 2020</xref>), Romania (<xref ref-type="bibr" rid="B13830630">Jaquet 1901</xref>) and Bulgaria (<xref ref-type="bibr" rid="B13830679">Joakimov 1904</xref>, <xref ref-type="bibr" rid="B13830752">Nedelkov 1909</xref>, <xref ref-type="bibr" rid="B13830973">Roubal 1931</xref>, <xref ref-type="bibr" rid="B13899362">Panin 1941</xref>, <xref ref-type="bibr" rid="B13830443">Angelov 1968a</xref>, <xref ref-type="bibr" rid="B13830566">Guéorguiev and Ljubomirov 2009</xref>).</p></tp:treatment-sec><tp:treatment-sec sec-type="Notes"><title>Notes</title><p>In Bulgaria, the species has been reported from Haskovo (<xref ref-type="bibr" rid="B13830679">Joakimov 1904</xref>: 43), Lyulin Mountains (<xref ref-type="bibr" rid="B13830752">Nedelkov (1909)</xref>: 8, as <italic><tp:taxon-name><tp:taxon-name-part taxon-name-part-type="genus" reg="Mycterus">Mycterus</tp:taxon-name-part> <tp:taxon-name-part taxon-name-part-type="species" reg="umbellatarum">umbellatarum</tp:taxon-name-part></tp:taxon-name></italic> Fab.) [one female revised in NMNHS], Pirin Mountains (<xref ref-type="bibr" rid="B13830973">Roubal 1931</xref>: 453), Batova River Valley in the vicinty of Ecréné [= Kranevo] Village (<xref ref-type="bibr" rid="B13899362">Panin 1941</xref>: 552), Murgash Peak in Western Stara Planina Mountains (<xref ref-type="bibr" rid="B13830443">Angelov 1968a</xref>: 145) and Maleshevska Planina Mountains (<xref ref-type="bibr" rid="B13830566">Guéorguiev and Ljubomirov 2009</xref>: 255).</p></tp:treatment-sec><ref-list><ref id="B13830715"><element-citation xmlns:xlink="http://www.w3.org/1999/xlink" publication-type="chapter" xlink:type="simple"><person-group person-group-type="author"><name name-style="western"><surname>Löbl</surname><given-names>I.</given-names></name><name name-style="western"><surname>Iwan</surname><given-names>D.</given-names></name><name name-style="western"><surname>Pollock</surname><given-names>D. A.</given-names></name></person-group><year>2020</year><chapter-title>Family Mycteridae Oken, 1843</chapter-title><person-group person-group-type="editor"><name name-style="western"><surname>Iwan</surname><given-names>D.</given-names></name><name name-style="western"><surname>Löbl</surname><given-names>I.</given-names></name></person-group><source>Catalogue of Palaearctic <tp:taxon-name><tp:taxon-name-part taxon-name-part-type="order">Coleoptera</tp:taxon-name-part></tp:taxon-name>. <tp:taxon-name><tp:taxon-name-part taxon-name-part-type="superfamily">Tenebrionoidea</tp:taxon-name-part></tp:taxon-name>. Revised and updated second edition. Volume 5</source><publisher-name>Brill</publisher-name><publisher-loc>Leiden &amp; Boston</publisher-loc><size units="page">945</size></element-citation></ref><ref id="B13830630"><element-citation xmlns:xlink="http://www.w3.org/1999/xlink" publication-type="article" xlink:type="simple"><person-group person-group-type="author"><name name-style="western"><surname>Jaquet</surname><given-names>M.</given-names></name></person-group><year>1901</year><article-title>Faune de la Roumanie. Coléoptères récoltés en 1899 par Mr. Le Dr. Jaquet et déterminés par Mr. E. Poncy à Genève.</article-title><source>Bulletin de la Société des Sciences de Bucarest–Roumanie</source><volume>10</volume><issue>5</issue><fpage>483</fpage><lpage>496</lpage><uri xlink:type="simple">https://www.jstor.org/stable/43770578</uri></element-citation></ref><ref id="B13830679"><element-citation xmlns:xlink="http://www.w3.org/1999/xlink" publication-type="article" xlink:type="simple"><person-group person-group-type="author"><name name-style="western"><surname>Joakimov</surname><given-names>D.</given-names></name></person-group><year>1904</year><article-title>Prinos kam balgarskata fauna na nasekomite - <tp:taxon-name><tp:taxon-name-part taxon-name-part-type="class">Insecta</tp:taxon-name-part></tp:taxon-name>. I. <tp:taxon-name><tp:taxon-name-part taxon-name-part-type="order">Coleoptera</tp:taxon-name-part></tp:taxon-name> [Contribution to the Bulgarian Insect Fauna - <tp:taxon-name><tp:taxon-name-part taxon-name-part-type="class">Insecta</tp:taxon-name-part></tp:taxon-name>. I. <tp:taxon-name><tp:taxon-name-part taxon-name-part-type="order">Coleoptera</tp:taxon-name-part></tp:taxon-name>]</article-title><source>Sbomik za Narodni Umotvorenia, Nauka i Knižnina [Collection of Folklore, Science and Literature]</source><volume>20</volume><fpage>1</fpage><lpage>43</lpage><comment content-type="language">Bulgarian</comment></element-citation></ref><ref id="B13830752"><element-citation xmlns:xlink="http://www.w3.org/1999/xlink" publication-type="article" xlink:type="simple"><person-group person-group-type="author"><name name-style="western"><surname>Nedelkov</surname><given-names>N.</given-names></name></person-group><year>1909</year><article-title>Peti prinos kam entomologichnata fauna na Balgaria [Fifth contribution to the fauna of insects of Bulgaria]</article-title><source>Sbomik za Narodni Umotvorenia, Nauka i Knižnina [Collection of Folklore, Science and Literature]</source><volume>25</volume><fpage>3</fpage><lpage>37</lpage><comment content-type="language">Bulgarian</comment></element-citation></ref><ref id="B13830973"><element-citation xmlns:xlink="http://www.w3.org/1999/xlink" publication-type="article" xlink:type="simple"><person-group person-group-type="author"><name name-style="western"><surname>Roubal</surname><given-names>J.</given-names></name></person-group><year>1931</year><article-title>Fragmente zur Koleopterfaunistik des balkanischen Festlands</article-title><source>Entomologischer Anzeiger</source><volume>11</volume><fpage>453</fpage><lpage>454</lpage></element-citation></ref><ref id="B13899362"><element-citation xmlns:xlink="http://www.w3.org/1999/xlink" publication-type="article" xlink:type="simple"><person-group person-group-type="author"><name name-style="western"><surname>Panin</surname><given-names>S.</given-names></name></person-group><year>1941</year><article-title>Aperçu sur la faune coléoptčrologique de la vallée de Batova</article-title><source>Bulletin de la Section scientifique de l'Académie Roumaine</source><volume>23</volume><issue>10</issue><fpage>543</fpage><lpage>557</lpage></element-citation></ref><ref id="B13830443"><element-citation xmlns:xlink="http://www.w3.org/1999/xlink" publication-type="article" xlink:type="simple"><person-group person-group-type="author"><name name-style="western"><surname>Angelov</surname><given-names>P.</given-names></name></person-group><year>1968</year><article-title>Untersuchungen über Käfer vom Balkan Gebirge (<tp:taxon-name><tp:taxon-name-part taxon-name-part-type="order">Coleoptera</tp:taxon-name-part></tp:taxon-name>)</article-title><source>Travaux Scientifiques de l'École Normale Supérieure “Paissi Hilendarski”, Plovdiv, Biologie</source><volume>6</volume><issue>3</issue><fpage>141</fpage><lpage>146</lpage><comment content-type="language">Bulgarian</comment></element-citation></ref><ref id="B13830566"><element-citation xmlns:xlink="http://www.w3.org/1999/xlink" publication-type="article" xlink:type="simple"><person-group person-group-type="author"><name name-style="western"><surname>Guéorguiev</surname><given-names>B. V.</given-names></name><name name-style="western"><surname>Ljubomirov</surname><given-names>T.</given-names></name></person-group><year>2009</year><article-title><tp:taxon-name><tp:taxon-name-part taxon-name-part-type="order">Coleoptera</tp:taxon-name-part></tp:taxon-name> and <tp:taxon-name><tp:taxon-name-part taxon-name-part-type="order">Hymenoptera</tp:taxon-name-part></tp:taxon-name> (<tp:taxon-name><tp:taxon-name-part taxon-name-part-type="class">Insecta</tp:taxon-name-part></tp:taxon-name>) from Bulgarian section of Maleshevska Planina Mountain: study of an until recently unknown biodiversity</article-title><source>Acta Zoologica Bulgarica</source><volume>61</volume><issue>3</issue><fpage>235</fpage><lpage>276</lpage></element-citation></ref></ref-list></tp:taxon-treatment>
