# Supplementary material for: Review of the families Mycteridae, Pythidae and Salpingidae (Coleoptera, Tenebrionoidea) of Bulgaria
Source: Biodivers Data J. 2026 Mar 9;14:e185958. doi: 10.3897/BDJ.14.e185958 (PMC12993482; doi:10.3897/BDJ.14.e185958)
Supplement: XML Treatment for Mycterus (Mycterus) curculioides [file BDJ.14.e185958-treatment16.xml]

<!DOCTYPE tp:taxon-treatment
  PUBLIC "-//TaxonX//DTD Taxonomic Treatment Publishing DTD v0 20100105//EN" "tax-treatment-NSO.dtd">
<tp:taxon-treatment xmlns:tp="http://www.plazi.org/taxpub"><tp:treatment-meta><mixed-citation publication-type="journal"><person-group><name><surname>Gradinarov</surname><given-names>Denis</given-names></name><name><surname>Petrova</surname><given-names>Yana</given-names></name><name><surname>Sivilov</surname><given-names>Ognyan</given-names></name></person-group><article-title>Review of the families <tp:taxon-name><tp:taxon-name-part taxon-name-part-type="family">Mycteridae</tp:taxon-name-part></tp:taxon-name>, <tp:taxon-name><tp:taxon-name-part taxon-name-part-type="family">Pythidae</tp:taxon-name-part></tp:taxon-name> and <tp:taxon-name><tp:taxon-name-part taxon-name-part-type="family">Salpingidae</tp:taxon-name-part></tp:taxon-name> (<tp:taxon-name><tp:taxon-name-part taxon-name-part-type="order">Coleoptera</tp:taxon-name-part></tp:taxon-name>, <tp:taxon-name><tp:taxon-name-part taxon-name-part-type="superfamily">Tenebrionoidea</tp:taxon-name-part></tp:taxon-name>) of Bulgaria</article-title><source>Biodivers Data J</source><day>09</day><month>03</month><year>2026</year><volume>14</volume><pub-id pub-id-type="doi">10.3897/BDJ.14.e185958</pub-id></mixed-citation></tp:treatment-meta><tp:nomenclature><tp:taxon-name><object-id xmlns:xlink="http://www.w3.org/1999/xlink" content-type="arpha" xlink:type="simple">D09177FA-77C5-5677-BDF3-55FFDFCEC61D</object-id><tp:taxon-name-part taxon-name-part-type="genus">Mycterus</tp:taxon-name-part> (<tp:taxon-name-part taxon-name-part-type="subgenus">Mycterus</tp:taxon-name-part>) <tp:taxon-name-part taxon-name-part-type="species">curculioides</tp:taxon-name-part></tp:taxon-name><tp:taxon-authority>(Fabricius, 1781)</tp:taxon-authority></tp:nomenclature><tp:treatment-sec sec-type="Distribution"><title>Distribution</title><p>Austria, Croatia, Czechia, France, Great Britain, Germany, Greece, Hungary, Italy, Latvia, Poland, Portugal, Romania, Slovakia, Spain, Switzerland, Ukraine, Central and South European Territory of Russia, Azerbaijan, Cyprus, Israel, Lebanon, Asian territory of Turkiye, Morocco, Tunisia (<xref ref-type="bibr" rid="B13830715">Löbl et al. 2020</xref>) and Bulgaria (<xref ref-type="bibr" rid="B13830557">Gradinarov and Petrova 2024</xref>).</p></tp:treatment-sec><tp:treatment-sec sec-type="Notes"><title>Notes</title><p>In Bulgaria, the species was recorded only from Sakar Mountains, vicinity of Ustrem Village (<xref ref-type="bibr" rid="B13830557">Gradinarov and Petrova (2024)</xref>: 120, as <italic><tp:taxon-name><tp:taxon-name-part taxon-name-part-type="genus" reg="Mycterus">Mycterus</tp:taxon-name-part> <tp:taxon-name-part taxon-name-part-type="species" reg="curculionoides">curculionoides</tp:taxon-name-part></tp:taxon-name></italic> [sic!] (Fabricius, 1781)).</p></tp:treatment-sec><ref-list><ref id="B13830715"><element-citation xmlns:xlink="http://www.w3.org/1999/xlink" publication-type="chapter" xlink:type="simple"><person-group person-group-type="author"><name name-style="western"><surname>Löbl</surname><given-names>I.</given-names></name><name name-style="western"><surname>Iwan</surname><given-names>D.</given-names></name><name name-style="western"><surname>Pollock</surname><given-names>D. A.</given-names></name></person-group><year>2020</year><chapter-title>Family Mycteridae Oken, 1843</chapter-title><person-group person-group-type="editor"><name name-style="western"><surname>Iwan</surname><given-names>D.</given-names></name><name name-style="western"><surname>Löbl</surname><given-names>I.</given-names></name></person-group><source>Catalogue of Palaearctic <tp:taxon-name><tp:taxon-name-part taxon-name-part-type="order">Coleoptera</tp:taxon-name-part></tp:taxon-name>. <tp:taxon-name><tp:taxon-name-part taxon-name-part-type="superfamily">Tenebrionoidea</tp:taxon-name-part></tp:taxon-name>. Revised and updated second edition. Volume 5</source><publisher-name>Brill</publisher-name><publisher-loc>Leiden &amp; Boston</publisher-loc><size units="page">945</size></element-citation></ref><ref id="B13830557"><element-citation xmlns:xlink="http://www.w3.org/1999/xlink" publication-type="article" xlink:type="simple"><person-group person-group-type="author"><name name-style="western"><surname>Gradinarov</surname><given-names>Denis</given-names></name><name name-style="western"><surname>Petrova</surname><given-names>Yana</given-names></name></person-group><year>2024</year><article-title>The prey species and kleptoparasites of <italic><tp:taxon-name><tp:taxon-name-part taxon-name-part-type="genus" reg="Trichodes">Trichodes</tp:taxon-name-part> <tp:taxon-name-part taxon-name-part-type="species" reg="crabroniformis">crabroniformis</tp:taxon-name-part></tp:taxon-name></italic> (<tp:taxon-name><tp:taxon-name-part taxon-name-part-type="order">Coleoptera</tp:taxon-name-part></tp:taxon-name>, <tp:taxon-name><tp:taxon-name-part taxon-name-part-type="family">Cleridae</tp:taxon-name-part></tp:taxon-name>) – an active predator on flower-visiting insects in Bulgaria</article-title><source>Travaux du Muséum National d’Histoire Naturelle “Grigore Antipa”</source><volume>67</volume><issue>1</issue><fpage>113</fpage><lpage>127</lpage><pub-id pub-id-type="doi">10.3897/travaux.67.e97411</pub-id></element-citation></ref></ref-list></tp:taxon-treatment>
