# Supplementary material for: Review of the families Mycteridae, Pythidae and Salpingidae (Coleoptera, Tenebrionoidea) of Bulgaria
Source: Biodivers Data J. 2026 Mar 9;14:e185958. doi: 10.3897/BDJ.14.e185958 (PMC12993482; doi:10.3897/BDJ.14.e185958)
Supplement: XML Treatment for Pytho depressus [file BDJ.14.e185958-treatment19.xml]

<!DOCTYPE tp:taxon-treatment
  PUBLIC "-//TaxonX//DTD Taxonomic Treatment Publishing DTD v0 20100105//EN" "tax-treatment-NSO.dtd">
<tp:taxon-treatment xmlns:tp="http://www.plazi.org/taxpub"><tp:treatment-meta><mixed-citation publication-type="journal"><person-group><name><surname>Gradinarov</surname><given-names>Denis</given-names></name><name><surname>Petrova</surname><given-names>Yana</given-names></name><name><surname>Sivilov</surname><given-names>Ognyan</given-names></name></person-group><article-title>Review of the families <tp:taxon-name><tp:taxon-name-part taxon-name-part-type="family">Mycteridae</tp:taxon-name-part></tp:taxon-name>, <tp:taxon-name><tp:taxon-name-part taxon-name-part-type="family">Pythidae</tp:taxon-name-part></tp:taxon-name> and <tp:taxon-name><tp:taxon-name-part taxon-name-part-type="family">Salpingidae</tp:taxon-name-part></tp:taxon-name> (<tp:taxon-name><tp:taxon-name-part taxon-name-part-type="order">Coleoptera</tp:taxon-name-part></tp:taxon-name>, <tp:taxon-name><tp:taxon-name-part taxon-name-part-type="superfamily">Tenebrionoidea</tp:taxon-name-part></tp:taxon-name>) of Bulgaria</article-title><source>Biodivers Data J</source><day>09</day><month>03</month><year>2026</year><volume>14</volume><pub-id pub-id-type="doi">10.3897/BDJ.14.e185958</pub-id></mixed-citation></tp:treatment-meta><tp:nomenclature><tp:taxon-name><object-id xmlns:xlink="http://www.w3.org/1999/xlink" content-type="arpha" xlink:type="simple">217E43AA-C686-500B-9110-6DB133AE2DA9</object-id><tp:taxon-name-part taxon-name-part-type="genus">Pytho</tp:taxon-name-part> <tp:taxon-name-part taxon-name-part-type="species">depressus</tp:taxon-name-part></tp:taxon-name><tp:taxon-authority>(Linnaeus, 1767)</tp:taxon-authority></tp:nomenclature><tp:treatment-sec sec-type="Distribution"><title>Distribution</title><p>Austria, Bosnia and Herzegovina, Belarus, Czechia, Denmark, Estonia, Finland, France, Great Britain, Germany, Georgia, Hungary, Italy, Kazakhstan, Latvia, Lithuania, The Netherlands, Norway, Poland, Romania, Russia (North, Central and South European Territory, East and West Siberia, Far East), Slovakia, Spain, Sweden, Switzerland, Ukraine, (<xref ref-type="bibr" rid="B13830938">Pollock and Iwan 2020</xref>), Bulgaria (<xref ref-type="bibr" rid="B13830973">Roubal 1931</xref>, <xref ref-type="bibr" rid="B13830666">Kovács et al. 2011</xref>), China: Heilongjiang Province (<xref ref-type="bibr" rid="B13830813">Painter et al. 2007</xref>), China: Xinjiang Province (<xref ref-type="bibr" rid="B13830584">Háva and Zahradník 2021</xref>), Moldova, Serbia (<xref ref-type="bibr" rid="B13830639">Jaskuła et al. 2024</xref>) and Greece (<xref ref-type="bibr" rid="B13830548">Gkourogiannis et al. 2025</xref>).</p></tp:treatment-sec><tp:treatment-sec sec-type="Notes"><title>Notes</title><p>In Bulgaria, the species is known from Rila Mountains (without exact locality and from the vicinity of Tiha Rila hut) (<xref ref-type="bibr" rid="B13830973">Roubal 1931</xref>: 453; <xref ref-type="bibr" rid="B13830601">Hubenov et al. 2000</xref>: 569; <xref ref-type="bibr" rid="B13830666">Kovács et al. 2011</xref>: 41), Pirin Mountains (Sandanski) and Vitosha Mountains (Balabana locality above Boyana) (<xref ref-type="bibr" rid="B13830666">Kovács et al. 2011</xref>: 41).</p></tp:treatment-sec><ref-list><ref id="B13830938"><element-citation xmlns:xlink="http://www.w3.org/1999/xlink" publication-type="chapter" xlink:type="simple"><person-group person-group-type="author"><name name-style="western"><surname>Pollock</surname><given-names>D. A.</given-names></name><name name-style="western"><surname>Iwan</surname><given-names>D.</given-names></name></person-group><year>2020</year><chapter-title>Family Pythidae Solier, 1834</chapter-title><person-group person-group-type="editor"><name name-style="western"><surname>Iwan</surname><given-names>D.</given-names></name><name name-style="western"><surname>Löbl</surname><given-names>I.</given-names></name></person-group><source>Catalogue of Palaearctic <tp:taxon-name><tp:taxon-name-part taxon-name-part-type="order">Coleoptera</tp:taxon-name-part></tp:taxon-name>. <tp:taxon-name><tp:taxon-name-part taxon-name-part-type="superfamily">Tenebrionoidea</tp:taxon-name-part></tp:taxon-name>. Revised and updated second edition. Volume 5</source><publisher-name>Brill</publisher-name><publisher-loc>Leiden &amp; Boston</publisher-loc><size units="page">945</size></element-citation></ref><ref id="B13830973"><element-citation xmlns:xlink="http://www.w3.org/1999/xlink" publication-type="article" xlink:type="simple"><person-group person-group-type="author"><name name-style="western"><surname>Roubal</surname><given-names>J.</given-names></name></person-group><year>1931</year><article-title>Fragmente zur Koleopterfaunistik des balkanischen Festlands</article-title><source>Entomologischer Anzeiger</source><volume>11</volume><fpage>453</fpage><lpage>454</lpage></element-citation></ref><ref id="B13830666"><element-citation xmlns:xlink="http://www.w3.org/1999/xlink" publication-type="article" xlink:type="simple"><person-group person-group-type="author"><name name-style="western"><surname>Kovács</surname><given-names>T.</given-names></name><name name-style="western"><surname>Merkl</surname><given-names>O.</given-names></name><name name-style="western"><surname>Németh</surname><given-names>T.</given-names></name><name name-style="western"><surname>Pešić</surname><given-names>V. M.</given-names></name></person-group><year>2011</year><article-title>True bugs and beetles new to Montenegro and Bulgaria (<tp:taxon-name><tp:taxon-name-part taxon-name-part-type="class">Insecta</tp:taxon-name-part></tp:taxon-name>: <tp:taxon-name><tp:taxon-name-part taxon-name-part-type="suborder">Heteroptera</tp:taxon-name-part></tp:taxon-name>, <tp:taxon-name><tp:taxon-name-part taxon-name-part-type="order">Coleoptera</tp:taxon-name-part></tp:taxon-name>)</article-title><source>Folia Historico-naturalia Musei Matraensis</source><volume>35</volume><fpage>39</fpage><lpage>42</lpage></element-citation></ref><ref id="B13830813"><element-citation xmlns:xlink="http://www.w3.org/1999/xlink" publication-type="article" xlink:type="simple"><person-group person-group-type="author"><name name-style="western"><surname>Painter</surname><given-names>J. N.</given-names></name><name name-style="western"><surname>Siitonen</surname><given-names>J.</given-names></name><name name-style="western"><surname>Hanski</surname><given-names>I.</given-names></name></person-group><year>2007</year><article-title>Phylogeographical patterns and genetic diversity in three species of Eurasian boreal forest beetles</article-title><source>Biological Journal of the Linnean Society</source><volume>91</volume><issue>2</issue><fpage>267</fpage><lpage>279</lpage><pub-id pub-id-type="doi">10.1111/j.1095-8312.2007.00797.x</pub-id></element-citation></ref><ref id="B13830584"><element-citation xmlns:xlink="http://www.w3.org/1999/xlink" publication-type="article" xlink:type="simple"><person-group person-group-type="author"><name name-style="western"><surname>Háva</surname><given-names>J.</given-names></name><name name-style="western"><surname>Zahradník</surname><given-names>P.</given-names></name></person-group><year>2021</year><article-title>A contribution to the knowledge of the genus <italic><tp:taxon-name><tp:taxon-name-part taxon-name-part-type="genus" reg="Pytho">Pytho</tp:taxon-name-part></tp:taxon-name></italic> Latreille, 1796 (<tp:taxon-name><tp:taxon-name-part taxon-name-part-type="order">Coleoptera</tp:taxon-name-part></tp:taxon-name>: <tp:taxon-name><tp:taxon-name-part taxon-name-part-type="family">Pythidae</tp:taxon-name-part></tp:taxon-name>) from China, with the description of <italic><tp:taxon-name><tp:taxon-name-part taxon-name-part-type="genus" reg="Pytho">Pytho</tp:taxon-name-part> <tp:taxon-name-part taxon-name-part-type="species" reg="sichuanicus">sichuanicus</tp:taxon-name-part></tp:taxon-name></italic> sp. n.</article-title><source>Acta Zoologica Bulgarica</source><volume>73</volume><issue>1</issue><fpage>27</fpage><lpage>30</lpage></element-citation></ref><ref id="B13830639"><element-citation xmlns:xlink="http://www.w3.org/1999/xlink" publication-type="article" xlink:type="simple"><person-group person-group-type="author"><name name-style="western"><surname>Jaskuła</surname><given-names>Radomir</given-names></name><name name-style="western"><surname>Ćoso</surname><given-names>Denis</given-names></name><name name-style="western"><surname>Tamutis</surname><given-names>Vytautas</given-names></name><name name-style="western"><surname>Ferenca</surname><given-names>Romas</given-names></name></person-group><year>2024</year><article-title>Updated distributional checklist of the genus <italic><tp:taxon-name><tp:taxon-name-part taxon-name-part-type="genus" reg="Pytho">Pytho</tp:taxon-name-part></tp:taxon-name></italic> Latreille, 1796 of the Palearctic realm with the first records of <italic><tp:taxon-name><tp:taxon-name-part taxon-name-part-type="genus" reg="Pytho">P.</tp:taxon-name-part> <tp:taxon-name-part taxon-name-part-type="species" reg="abieticola">abieticola</tp:taxon-name-part></tp:taxon-name></italic> J. R. Sahlberg, 1875 from Lithuania and the family <tp:taxon-name><tp:taxon-name-part taxon-name-part-type="family">Pythidae</tp:taxon-name-part></tp:taxon-name> (<tp:taxon-name><tp:taxon-name-part taxon-name-part-type="order">Coleoptera</tp:taxon-name-part></tp:taxon-name>) from Moldova and Serbia</article-title><source>Biodiversity Data Journal</source><volume>12</volume><pub-id pub-id-type="doi">10.3897/bdj.12.e115422</pub-id></element-citation></ref><ref id="B13830548"><element-citation xmlns:xlink="http://www.w3.org/1999/xlink" publication-type="article" xlink:type="simple"><person-group person-group-type="author"><name name-style="western"><surname>Gkourogiannis</surname><given-names>I. K.</given-names></name><name name-style="western"><surname>Kaltsas</surname><given-names>D.</given-names></name><name name-style="western"><surname>Avtzis</surname><given-names>D. N.</given-names></name></person-group><year>2025</year><article-title>Gone unnoticed: The first record of <italic><tp:taxon-name><tp:taxon-name-part taxon-name-part-type="genus" reg="Pytho">Pytho</tp:taxon-name-part> <tp:taxon-name-part taxon-name-part-type="species" reg="depressus">depressus</tp:taxon-name-part></tp:taxon-name></italic> in Greece</article-title><source>Travaux du Muséum National d’Histoire Naturelle “Grigore Antipa”</source><volume>68</volume><issue>2</issue><fpage>295</fpage><lpage>300</lpage><pub-id pub-id-type="doi">10.3897/travaux.68.e168329</pub-id></element-citation></ref><ref id="B13830601"><element-citation xmlns:xlink="http://www.w3.org/1999/xlink" publication-type="chapter" xlink:type="simple"><person-group person-group-type="author"><name name-style="western"><surname>Hubenov</surname><given-names>Z.</given-names></name><name name-style="western"><surname>Beshovski</surname><given-names>V.</given-names></name><name name-style="western"><surname>Josifov</surname><given-names>M.</given-names></name><name name-style="western"><surname>Popov</surname><given-names>A.</given-names></name><name name-style="western"><surname>Kumanski</surname><given-names>K.</given-names></name><name name-style="western"><surname>Sakalian</surname><given-names>V.</given-names></name><name name-style="western"><surname>Abadjiev</surname><given-names>S.</given-names></name><name name-style="western"><surname>Vidinova</surname><given-names>Y.</given-names></name><name name-style="western"><surname>Lyubomirov</surname><given-names>T.</given-names></name></person-group><year>2000</year><chapter-title>Entomofaunistic diversity of the Rila National Park</chapter-title><person-group person-group-type="editor"><name name-style="western"><surname>Sakalian</surname><given-names>M.</given-names></name></person-group><source>Biological diversity of the Rila National Park</source><publisher-name>Pensoft Publisher</publisher-name><publisher-loc>Sofia</publisher-loc><size units="page">649</size></element-citation></ref></ref-list></tp:taxon-treatment>
