# Supplementary material for: Review of the families Mycteridae, Pythidae and Salpingidae (Coleoptera, Tenebrionoidea) of Bulgaria
Source: Biodivers Data J. 2026 Mar 9;14:e185958. doi: 10.3897/BDJ.14.e185958 (PMC12993482; doi:10.3897/BDJ.14.e185958)
Supplement: XML Treatment for Lissodema denticollis [file BDJ.14.e185958-treatment23.xml]

<!DOCTYPE tp:taxon-treatment
  PUBLIC "-//TaxonX//DTD Taxonomic Treatment Publishing DTD v0 20100105//EN" "tax-treatment-NSO.dtd">
<tp:taxon-treatment xmlns:tp="http://www.plazi.org/taxpub"><tp:treatment-meta><mixed-citation publication-type="journal"><person-group><name><surname>Gradinarov</surname><given-names>Denis</given-names></name><name><surname>Petrova</surname><given-names>Yana</given-names></name><name><surname>Sivilov</surname><given-names>Ognyan</given-names></name></person-group><article-title>Review of the families <tp:taxon-name><tp:taxon-name-part taxon-name-part-type="family">Mycteridae</tp:taxon-name-part></tp:taxon-name>, <tp:taxon-name><tp:taxon-name-part taxon-name-part-type="family">Pythidae</tp:taxon-name-part></tp:taxon-name> and <tp:taxon-name><tp:taxon-name-part taxon-name-part-type="family">Salpingidae</tp:taxon-name-part></tp:taxon-name> (<tp:taxon-name><tp:taxon-name-part taxon-name-part-type="order">Coleoptera</tp:taxon-name-part></tp:taxon-name>, <tp:taxon-name><tp:taxon-name-part taxon-name-part-type="superfamily">Tenebrionoidea</tp:taxon-name-part></tp:taxon-name>) of Bulgaria</article-title><source>Biodivers Data J</source><day>09</day><month>03</month><year>2026</year><volume>14</volume><pub-id pub-id-type="doi">10.3897/BDJ.14.e185958</pub-id></mixed-citation></tp:treatment-meta><tp:nomenclature><tp:taxon-name><object-id xmlns:xlink="http://www.w3.org/1999/xlink" content-type="arpha" xlink:type="simple">8A3AFAF7-92DA-5445-BD55-8CD28A4DFE92</object-id><tp:taxon-name-part taxon-name-part-type="genus">Lissodema</tp:taxon-name-part> <tp:taxon-name-part taxon-name-part-type="species">denticollis</tp:taxon-name-part></tp:taxon-name><tp:taxon-authority>(Gyllenhal, 1813)</tp:taxon-authority></tp:nomenclature><tp:treatment-sec sec-type="Distribution"><title>Distribution</title><p>Armenia, Austria, Belgium, Bosnia and Herzegovina, Bulgaria, Croatia, Czechia, Denmark, France, Great Britain, Germany, Greece, Hungary, Ireland, Italy, Luxembourg, The Netherlands, Poland, Romania, Slovakia, Spain, Sweden, Switzerland, South European Territory of Russia and “Caucasus” (<xref ref-type="bibr" rid="B13830960">Pollock et al. 2020</xref>).</p></tp:treatment-sec><tp:treatment-sec sec-type="Notes"><title>Notes</title><p>In Bulgaria, the species is known only from Maglige [= Maglizh, South-Central Bulgaria] (<xref ref-type="bibr" rid="B13830593">Horion (1956)</xref>: 35, as <italic><tp:taxon-name><tp:taxon-name-part taxon-name-part-type="genus" reg="Lissodema">Lissodema</tp:taxon-name-part> <tp:taxon-name-part taxon-name-part-type="species" reg="quadripustulata">quadripustulata</tp:taxon-name-part></tp:taxon-name></italic> Marsh.).</p></tp:treatment-sec><ref-list><ref id="B13830960"><element-citation xmlns:xlink="http://www.w3.org/1999/xlink" publication-type="chapter" xlink:type="simple"><person-group person-group-type="author"><name name-style="western"><surname>Pollock</surname><given-names>D. A.</given-names></name><name name-style="western"><surname>Löbl</surname><given-names>I.</given-names></name><name name-style="western"><surname>Iwan</surname><given-names>D.</given-names></name></person-group><year>2020</year><chapter-title>Family Salpingidae Leach, 1815</chapter-title><person-group person-group-type="editor"><name name-style="western"><surname>Iwan</surname><given-names>D.</given-names></name><name name-style="western"><surname>Löbl</surname><given-names>I.</given-names></name></person-group><source>Catalogue of Palaearctic <tp:taxon-name><tp:taxon-name-part taxon-name-part-type="order">Coleoptera</tp:taxon-name-part></tp:taxon-name>. <tp:taxon-name><tp:taxon-name-part taxon-name-part-type="superfamily">Tenebrionoidea</tp:taxon-name-part></tp:taxon-name>. Revised and updated second edition. Volume 5</source><publisher-name>Brill</publisher-name><publisher-loc>Leiden &amp; Boston</publisher-loc><size units="page">945</size></element-citation></ref><ref id="B13830593"><element-citation xmlns:xlink="http://www.w3.org/1999/xlink" publication-type="book" xlink:type="simple"><person-group person-group-type="author"><name name-style="western"><surname>Horion</surname><given-names>A.</given-names></name></person-group><year>1956</year><source>Faunistik der mitteleuropäischen Käfer. Band V: <tp:taxon-name><tp:taxon-name-part taxon-name-part-type="clade">Heteromera</tp:taxon-name-part></tp:taxon-name></source><publisher-name>Entomologische Arbeiten aus dem Museum G. Frey</publisher-name><publisher-loc>Tutzing bei München</publisher-loc><size units="page">336</size></element-citation></ref></ref-list></tp:taxon-treatment>
