# Supplementary material for: Review of the families Mycteridae, Pythidae and Salpingidae (Coleoptera, Tenebrionoidea) of Bulgaria
Source: Biodivers Data J. 2026 Mar 9;14:e185958. doi: 10.3897/BDJ.14.e185958 (PMC12993482; doi:10.3897/BDJ.14.e185958)
Supplement: XML Treatment for Salpingus ruficollis [file BDJ.14.e185958-treatment26.xml]

<!DOCTYPE tp:taxon-treatment
  PUBLIC "-//TaxonX//DTD Taxonomic Treatment Publishing DTD v0 20100105//EN" "tax-treatment-NSO.dtd">
<tp:taxon-treatment xmlns:tp="http://www.plazi.org/taxpub"><tp:treatment-meta><mixed-citation publication-type="journal"><person-group><name><surname>Gradinarov</surname><given-names>Denis</given-names></name><name><surname>Petrova</surname><given-names>Yana</given-names></name><name><surname>Sivilov</surname><given-names>Ognyan</given-names></name></person-group><article-title>Review of the families <tp:taxon-name><tp:taxon-name-part taxon-name-part-type="family">Mycteridae</tp:taxon-name-part></tp:taxon-name>, <tp:taxon-name><tp:taxon-name-part taxon-name-part-type="family">Pythidae</tp:taxon-name-part></tp:taxon-name> and <tp:taxon-name><tp:taxon-name-part taxon-name-part-type="family">Salpingidae</tp:taxon-name-part></tp:taxon-name> (<tp:taxon-name><tp:taxon-name-part taxon-name-part-type="order">Coleoptera</tp:taxon-name-part></tp:taxon-name>, <tp:taxon-name><tp:taxon-name-part taxon-name-part-type="superfamily">Tenebrionoidea</tp:taxon-name-part></tp:taxon-name>) of Bulgaria</article-title><source>Biodivers Data J</source><day>09</day><month>03</month><year>2026</year><volume>14</volume><pub-id pub-id-type="doi">10.3897/BDJ.14.e185958</pub-id></mixed-citation></tp:treatment-meta><tp:nomenclature><tp:taxon-name><object-id xmlns:xlink="http://www.w3.org/1999/xlink" content-type="arpha" xlink:type="simple">AD0D7FEC-94AC-55F8-B317-EEAF042DDFF1</object-id><tp:taxon-name-part taxon-name-part-type="genus">Salpingus</tp:taxon-name-part> <tp:taxon-name-part taxon-name-part-type="species">ruficollis</tp:taxon-name-part></tp:taxon-name><tp:taxon-authority>(Linnaeus, 1760)</tp:taxon-authority></tp:nomenclature><tp:treatment-sec sec-type="Distribution"><title>Distribution</title><p>Austria, Belarus, Croatia, Czechia, Denmark, Estonia, Finland, France, Germany, Hungary, Ireland, Italy, Latvia, Lithuania, Luxembourg, The Netherlands, Norway, Poland, Romania, Russia (North and Central European Territory), Slovakia, Slovenia, Spain, Sweden, Switzerland, Ukraine (<xref ref-type="bibr" rid="B13830960">Pollock et al. 2020</xref>), Bulgaria (<xref ref-type="bibr" rid="B13830452">Angelov 1968b</xref>), Greece (<xref ref-type="bibr" rid="B13830648">Kakiopoulos and Demetriou 2022</xref>) and South European Territory of Russia (<xref ref-type="bibr" rid="B13831027">Volodchenko and Sazhnev 2023</xref>).</p></tp:treatment-sec><tp:treatment-sec sec-type="Notes"><title>Notes</title><p>In Bulgaria, the species has been previously reported only from Western Stara Planina Mts, Izdremets Peak (<xref ref-type="bibr" rid="B13830452">Angelov (1968b)</xref>: 99, as <italic><tp:taxon-name><tp:taxon-name-part taxon-name-part-type="genus" reg="Rhinosimus">Rhinosimus</tp:taxon-name-part> <tp:taxon-name-part taxon-name-part-type="species" reg="ruficollis">ruficollis</tp:taxon-name-part></tp:taxon-name></italic> (L.)). The species was omitted in the country list for Bulgaria in the second edition of the Catalogue of Palaearctic <tp:taxon-name><tp:taxon-name-part taxon-name-part-type="order">Coleoptera</tp:taxon-name-part></tp:taxon-name> (<xref ref-type="bibr" rid="B13830960">Pollock et al. 2020</xref>).</p></tp:treatment-sec><ref-list><ref id="B13830960"><element-citation xmlns:xlink="http://www.w3.org/1999/xlink" publication-type="chapter" xlink:type="simple"><person-group person-group-type="author"><name name-style="western"><surname>Pollock</surname><given-names>D. A.</given-names></name><name name-style="western"><surname>Löbl</surname><given-names>I.</given-names></name><name name-style="western"><surname>Iwan</surname><given-names>D.</given-names></name></person-group><year>2020</year><chapter-title>Family Salpingidae Leach, 1815</chapter-title><person-group person-group-type="editor"><name name-style="western"><surname>Iwan</surname><given-names>D.</given-names></name><name name-style="western"><surname>Löbl</surname><given-names>I.</given-names></name></person-group><source>Catalogue of Palaearctic <tp:taxon-name><tp:taxon-name-part taxon-name-part-type="order">Coleoptera</tp:taxon-name-part></tp:taxon-name>. <tp:taxon-name><tp:taxon-name-part taxon-name-part-type="superfamily">Tenebrionoidea</tp:taxon-name-part></tp:taxon-name>. Revised and updated second edition. Volume 5</source><publisher-name>Brill</publisher-name><publisher-loc>Leiden &amp; Boston</publisher-loc><size units="page">945</size></element-citation></ref><ref id="B13830452"><element-citation xmlns:xlink="http://www.w3.org/1999/xlink" publication-type="article" xlink:type="simple"><person-group person-group-type="author"><name name-style="western"><surname>Angelov</surname><given-names>P.</given-names></name></person-group><year>1968</year><article-title>Neue Koleopterenfamilien und Gattungen für die Fauna Bulgariens (<tp:taxon-name><tp:taxon-name-part taxon-name-part-type="order">Coleoptera</tp:taxon-name-part></tp:taxon-name>)</article-title><source>Natura</source><volume>2</volume><issue>1</issue><fpage>97</fpage><lpage>99</lpage></element-citation></ref><ref id="B13830648"><element-citation xmlns:xlink="http://www.w3.org/1999/xlink" publication-type="article" xlink:type="simple"><person-group person-group-type="author"><name name-style="western"><surname>Kakiopoulos</surname><given-names>George</given-names></name><name name-style="western"><surname>Demetriou</surname><given-names>Jakovos</given-names></name></person-group><year>2022</year><article-title>Contribution to the <tp:taxon-name><tp:taxon-name-part taxon-name-part-type="family">Salpingidae</tp:taxon-name-part></tp:taxon-name> (<tp:taxon-name><tp:taxon-name-part taxon-name-part-type="order">Coleoptera</tp:taxon-name-part></tp:taxon-name>, <tp:taxon-name><tp:taxon-name-part taxon-name-part-type="superfamily">Tenebrionoidea</tp:taxon-name-part></tp:taxon-name>) of Greece including new faunistic records and ecological data on a poorly studied family</article-title><source>Travaux du Muséum National d’Histoire Naturelle “Grigore Antipa”</source><volume>65</volume><issue>2</issue><fpage>39</fpage><lpage>49</lpage><pub-id pub-id-type="doi">10.3897/travaux.65.e84293</pub-id></element-citation></ref><ref id="B13831027"><element-citation xmlns:xlink="http://www.w3.org/1999/xlink" publication-type="article" xlink:type="simple"><person-group person-group-type="author"><name name-style="western"><surname>Volodchenko</surname><given-names>A. N.</given-names></name><name name-style="western"><surname>Sazhnev</surname><given-names>A. S.</given-names></name></person-group><year>2023</year><article-title>New records of beetles (<tp:taxon-name><tp:taxon-name-part taxon-name-part-type="class">Insecta</tp:taxon-name-part></tp:taxon-name>: <tp:taxon-name><tp:taxon-name-part taxon-name-part-type="order">Coleoptera</tp:taxon-name-part></tp:taxon-name>) for the Saratov Oblast</article-title><source>Amurian Zoological Journal</source><volume>15</volume><issue>2</issue><fpage>469</fpage><lpage>480</lpage><pub-id pub-id-type="doi">10.33910/2686-9519-2023-15-2-469-480</pub-id></element-citation></ref></ref-list></tp:taxon-treatment>
