# Supplementary material for: Review of the families Mycteridae, Pythidae and Salpingidae (Coleoptera, Tenebrionoidea) of Bulgaria
Source: Biodivers Data J. 2026 Mar 9;14:e185958. doi: 10.3897/BDJ.14.e185958 (PMC12993482; doi:10.3897/BDJ.14.e185958)
Supplement: XML Treatment for Vincenzellus ruficollis [file BDJ.14.e185958-treatment28.xml]

<!DOCTYPE tp:taxon-treatment
  PUBLIC "-//TaxonX//DTD Taxonomic Treatment Publishing DTD v0 20100105//EN" "tax-treatment-NSO.dtd">
<tp:taxon-treatment xmlns:tp="http://www.plazi.org/taxpub"><tp:treatment-meta><mixed-citation publication-type="journal"><person-group><name><surname>Gradinarov</surname><given-names>Denis</given-names></name><name><surname>Petrova</surname><given-names>Yana</given-names></name><name><surname>Sivilov</surname><given-names>Ognyan</given-names></name></person-group><article-title>Review of the families <tp:taxon-name><tp:taxon-name-part taxon-name-part-type="family">Mycteridae</tp:taxon-name-part></tp:taxon-name>, <tp:taxon-name><tp:taxon-name-part taxon-name-part-type="family">Pythidae</tp:taxon-name-part></tp:taxon-name> and <tp:taxon-name><tp:taxon-name-part taxon-name-part-type="family">Salpingidae</tp:taxon-name-part></tp:taxon-name> (<tp:taxon-name><tp:taxon-name-part taxon-name-part-type="order">Coleoptera</tp:taxon-name-part></tp:taxon-name>, <tp:taxon-name><tp:taxon-name-part taxon-name-part-type="superfamily">Tenebrionoidea</tp:taxon-name-part></tp:taxon-name>) of Bulgaria</article-title><source>Biodivers Data J</source><day>09</day><month>03</month><year>2026</year><volume>14</volume><pub-id pub-id-type="doi">10.3897/BDJ.14.e185958</pub-id></mixed-citation></tp:treatment-meta><tp:nomenclature><tp:taxon-name><object-id xmlns:xlink="http://www.w3.org/1999/xlink" content-type="arpha" xlink:type="simple">2091919F-0760-5C9E-BD06-282C9B2031FB</object-id><tp:taxon-name-part taxon-name-part-type="genus">Vincenzellus</tp:taxon-name-part> <tp:taxon-name-part taxon-name-part-type="species">ruficollis</tp:taxon-name-part></tp:taxon-name><tp:taxon-authority>(Panzer, 1794)</tp:taxon-authority></tp:nomenclature><tp:treatment-sec sec-type="Distribution"><title>Distribution</title><p>Austria, Belgium, Bosnia and Herzegovina, Bulgaria, Croatia, Czechia, Denmark, France, Germany, Hungary, Ireland, Italy, Luxembourg, The Netherlands, Poland, Romania, Slovakia, Spain, Sweden, Switzerland, Ukraine, Serbia and Montenegro (<xref ref-type="bibr" rid="B13830960">Pollock et al. 2020</xref>), Russia (Central and South European Territory) (<xref ref-type="bibr" rid="B13830775">Nikitsky 2016</xref>), Greece (<xref ref-type="bibr" rid="B13830648">Kakiopoulos and Demetriou 2022</xref>) and Iran (Mazandaran Province) (<xref ref-type="bibr" rid="B13830489">Farashiani et al. 2022</xref>).</p></tp:treatment-sec><tp:treatment-sec sec-type="Notes"><title>Notes</title><p>In Bulgaria, the species has been previously reported from Kritschin [= Krichim, town in South-Central Bulgaria] (<xref ref-type="bibr" rid="B13830593">Horion 1956</xref>: 45) and from Belasitsa Mountains, above Kamena Village (<xref ref-type="bibr" rid="B13830575">Guéorguiev and Bekchiev 2009</xref>: 42).</p></tp:treatment-sec><ref-list><ref id="B13830960"><element-citation xmlns:xlink="http://www.w3.org/1999/xlink" publication-type="chapter" xlink:type="simple"><person-group person-group-type="author"><name name-style="western"><surname>Pollock</surname><given-names>D. A.</given-names></name><name name-style="western"><surname>Löbl</surname><given-names>I.</given-names></name><name name-style="western"><surname>Iwan</surname><given-names>D.</given-names></name></person-group><year>2020</year><chapter-title>Family Salpingidae Leach, 1815</chapter-title><person-group person-group-type="editor"><name name-style="western"><surname>Iwan</surname><given-names>D.</given-names></name><name name-style="western"><surname>Löbl</surname><given-names>I.</given-names></name></person-group><source>Catalogue of Palaearctic <tp:taxon-name><tp:taxon-name-part taxon-name-part-type="order">Coleoptera</tp:taxon-name-part></tp:taxon-name>. <tp:taxon-name><tp:taxon-name-part taxon-name-part-type="superfamily">Tenebrionoidea</tp:taxon-name-part></tp:taxon-name>. Revised and updated second edition. Volume 5</source><publisher-name>Brill</publisher-name><publisher-loc>Leiden &amp; Boston</publisher-loc><size units="page">945</size></element-citation></ref><ref id="B13830775"><element-citation xmlns:xlink="http://www.w3.org/1999/xlink" publication-type="article" xlink:type="simple"><person-group person-group-type="author"><name name-style="western"><surname>Nikitsky</surname><given-names>N. B.</given-names></name></person-group><year>2016</year><article-title>The narrow-waisted bark beetles (<tp:taxon-name><tp:taxon-name-part taxon-name-part-type="order">Coleoptera</tp:taxon-name-part></tp:taxon-name>, <tp:taxon-name><tp:taxon-name-part taxon-name-part-type="family">Salpingidae</tp:taxon-name-part></tp:taxon-name>) and <tp:taxon-name><tp:taxon-name-part taxon-name-part-type="family">Monotomidae</tp:taxon-name-part></tp:taxon-name> beetles of the genus <italic><tp:taxon-name><tp:taxon-name-part taxon-name-part-type="genus" reg="Monotoma">Monotoma</tp:taxon-name-part></tp:taxon-name></italic> Herbst, 1793 of the Moscow region, Russia</article-title><source>Euroasian Entomological Journal</source><volume>15</volume><issue>2</issue><fpage>132</fpage><lpage>138</lpage><comment content-type="language">Russian</comment></element-citation></ref><ref id="B13830648"><element-citation xmlns:xlink="http://www.w3.org/1999/xlink" publication-type="article" xlink:type="simple"><person-group person-group-type="author"><name name-style="western"><surname>Kakiopoulos</surname><given-names>George</given-names></name><name name-style="western"><surname>Demetriou</surname><given-names>Jakovos</given-names></name></person-group><year>2022</year><article-title>Contribution to the <tp:taxon-name><tp:taxon-name-part taxon-name-part-type="family">Salpingidae</tp:taxon-name-part></tp:taxon-name> (<tp:taxon-name><tp:taxon-name-part taxon-name-part-type="order">Coleoptera</tp:taxon-name-part></tp:taxon-name>, <tp:taxon-name><tp:taxon-name-part taxon-name-part-type="superfamily">Tenebrionoidea</tp:taxon-name-part></tp:taxon-name>) of Greece including new faunistic records and ecological data on a poorly studied family</article-title><source>Travaux du Muséum National d’Histoire Naturelle “Grigore Antipa”</source><volume>65</volume><issue>2</issue><fpage>39</fpage><lpage>49</lpage><pub-id pub-id-type="doi">10.3897/travaux.65.e84293</pub-id></element-citation></ref><ref id="B13830489"><element-citation xmlns:xlink="http://www.w3.org/1999/xlink" publication-type="article" xlink:type="simple"><person-group person-group-type="author"><name name-style="western"><surname>Farashiani</surname><given-names>Mohammad Ebrahim</given-names></name><name name-style="western"><surname>Varandi</surname><given-names>Hassan Barimani</given-names></name><name name-style="western"><surname>Kazerani</surname><given-names>Frazane</given-names></name><name name-style="western"><surname>Yarmand</surname><given-names>Hamid</given-names></name><name name-style="western"><surname>Babaee</surname><given-names>Mohammadreza</given-names></name><name name-style="western"><surname>Thorn</surname><given-names>Simon</given-names></name><name name-style="western"><surname>Lange</surname><given-names>Frank</given-names></name><name name-style="western"><surname>Rafiei-Jahed</surname><given-names>Razieh</given-names></name><name name-style="western"><surname>Müller</surname><given-names>Jörg</given-names></name><name name-style="western"><surname>Amini</surname><given-names>Sudabe</given-names></name></person-group><year>2022</year><article-title>A preliminary checklist of saproxylic beetles (<tp:taxon-name><tp:taxon-name-part taxon-name-part-type="order">Coleoptera</tp:taxon-name-part></tp:taxon-name>) in the Hyrcanian forests of Iran, with distributional data</article-title><source>Check List</source><volume>18</volume><issue>5</issue><fpage>1063</fpage><lpage>1120</lpage><pub-id pub-id-type="doi">10.15560/18.5.1053</pub-id></element-citation></ref><ref id="B13830593"><element-citation xmlns:xlink="http://www.w3.org/1999/xlink" publication-type="book" xlink:type="simple"><person-group person-group-type="author"><name name-style="western"><surname>Horion</surname><given-names>A.</given-names></name></person-group><year>1956</year><source>Faunistik der mitteleuropäischen Käfer. Band V: <tp:taxon-name><tp:taxon-name-part taxon-name-part-type="clade">Heteromera</tp:taxon-name-part></tp:taxon-name></source><publisher-name>Entomologische Arbeiten aus dem Museum G. Frey</publisher-name><publisher-loc>Tutzing bei München</publisher-loc><size units="page">336</size></element-citation></ref><ref id="B13830575"><element-citation xmlns:xlink="http://www.w3.org/1999/xlink" publication-type="article" xlink:type="simple"><person-group person-group-type="author"><name name-style="western"><surname>Guéorguiev</surname><given-names>B. V.</given-names></name><name name-style="western"><surname>Bekchiev</surname><given-names>R.</given-names></name></person-group><year>2009</year><article-title>A contribution to the coleopteran fauna of Bulgaria (<tp:taxon-name><tp:taxon-name-part taxon-name-part-type="class">Insecta</tp:taxon-name-part></tp:taxon-name>: <tp:taxon-name><tp:taxon-name-part taxon-name-part-type="order">Coleoptera</tp:taxon-name-part></tp:taxon-name>)</article-title><source>Acta Zoologica Bulgarica</source><volume>61</volume><issue>1</issue><fpage>39</fpage><lpage>44</lpage></element-citation></ref></ref-list></tp:taxon-treatment>
